# Supplementary material for: Developing a Questionnaire on Knowledge, Perceptions and Application of Vascular-Aging Measurements
Source: J Cardiovasc Dev Dis. 2023 Feb 14;10(2):80. doi: 10.3390/jcdd10020080 (PMC9965266; doi:10.3390/jcdd10020080)
Supplement: Supplementary file 1 [file jcdd-10-00080-s001.zip]

Archive with 1 entries (1 files):
- jcdd-2141021-supplementary.pdf
